# Supplementary material for: Engineered PN MoS2–Al2O3-Based Photodiode Device for High-Performance NIR LiDAR and Sensing Applications
Source: Sensors (Basel). 2026 Jan 13;26(2):542. doi: 10.3390/s26020542 (PMC12845837; doi:10.3390/s26020542)
Supplement: Supplementary file 1 [file sensors-26-00542-s001.zip]

Archive with 1 entries (1 files):
- sensors-4027805-supplementary.pdf
